# Supplementary material for: Whole genome expression and biochemical correlates of extreme constitutional types defined in Ayurveda
Source: J Transl Med. 2008 Sep 9;6:48. doi: 10.1186/1479-5876-6-48 (PMC2562368; doi:10.1186/1479-5876-6-48)
Supplement: Additional file 5 — Differences in Biochemical and hematocrit parameters among Prakriti groups in males and females. The data provided shows significant differences (p ≤ 0.05) in biochemical parameters and hematocrit between Prakriti groups in males (Table 2) and females (Table 3) as calculated using ANOVA (for values with normal distribution) and Kruskal Wallis (for values with non-normal distribution). [file 1479-5876-6-48-S5.xls]

## Sheet: biochemical_males_females
	Additional File 5 A Differences in Biochemical and hematocrit parameters among Prakriti groups in males as calculated using ANOVA
S.No	Parameters	All 3	K+V-	K+P-	P+V-	P+K-	V+K-
1	Total Cholesterol*	0.015	0.006
2	Triglycerides	0.012	0.021	0.002
3	VLDL	0.05	0.045	0.015
4	LDL*	0.005	0.002		0.053
5	HDL						0.04
6	LDL/HDL ratio	0.006	0.005	0.003
7	GGPT	0.046	0.025		0.08
8	SGPT*		0.036
9	Uric Acid	0.001	0		0.014
10	Prothrombin time					0.04	0.034
11	Haemoglobin	0.008			0.017	0.007
12	PCV	0.005			0.004	0.012
13	RBC count	0.012			0.004
14	Prolactin						0.041
15	Zinc		0.004
	* Indicates parameters with non normal distribution. These have been compared using Kruskal-Wallis Test
	Additional File 5 B Differences in Biochemical and hematocrit parameters among Prakriti groups in females as calculated using ANOVA
S. No	Parameter	All	P+K-	P+V-
1	Basophils		0.03
2	Zinc		0.041
3	Copper			0.035
4	Phosphorus	0.033	0.006	0.031
