# Supplementary material for: Whole genome expression and biochemical correlates of extreme constitutional types defined in Ayurveda
Source: J Transl Med. 2008 Sep 9;6:48. doi: 10.1186/1479-5876-6-48 (PMC2562368; doi:10.1186/1479-5876-6-48)
Supplement: Additional file 9 — Significantly enriched biological processes which are similarly expressed across Prakriti groups. The table contains significantly enriched (P ≤ 0.01 after Bonferroni correction) biological processes that do not differ among Prakriti groups. Genes which do not differ (as estimated by low S.D) were analysed using GO biological processes. Quantile normalized gene expression values were used to determine SD. [file 1479-5876-6-48-S9.xls]

## Sheet: Sheet1
Additional File 9. Significantly enriched biological processes which are similarly expressed across Prakriti groups
		GO_ID	LEVEL(S)	TERM	P_VALUE	ENRICHMENT/DEPLETION	GENES_IN_SET
18	Males	GO:0048468	3,5	cell development	0.0026118	E	BAG1_HUMAN,NEMO_HUMAN,GAS7_HUMAN,CD24_HUMAN,B2L13_HUMAN,BI1_HUMAN,ALBU_HUMAN,TOP1_HUMAN,RTN4R_HUMAN,DLG5_HUMAN,ATN1_HUMAN,EI24_HUMAN,NEK6_HUMAN,PHLPP_HUMAN,ZN346_HUMAN,ACVR1_HUMAN,COIA1_HUMAN,PDIA3_HUMAN,DIDO1_HUMAN,FZD5_HUMAN,DUS22_HUMAN,SEM3B_HUMAN,HMGB1_HUMAN,TM2D1_HUMAN,GNAQ_HUMAN,P53_HUMAN,UBE4B_HUMAN,TR10D_HUMAN,BAG2_HUMAN,MAGH1_HUMAN,PRLR_HUMAN,THY1_HUMAN,CXCR4_HUMAN,PARD3_HUMAN,MTPN_HUMAN…
6	Females	GO:0022402	4,3	cell cycle process	0.0060571	E	BCCIP_HUMAN,ATRIP_HUMAN,SPC25_HUMAN,APC7_HUMAN,CLK1_HUMAN,MPIP1_HUMAN,STAG2_HUMAN,RECK_HUMAN,GSPT1_HUMAN,STMN1_HUMAN,APC_HUMAN,RASK_HUMAN,MCRS1_HUMAN,NEK6_HUMAN,TGFB3_HUMAN,BOREA_HUMAN,PPP5_HUMAN,1433T_HUMAN,ANC13_HUMAN,KAD1_HUMAN,DHC24_HUMAN,CDN1C_HUMAN,NOG1_HUMAN,MYC_HUMAN,JUNB_HUMAN,CCNK_HUMAN,O95996_HUMAN,NEB2_HUMAN,ANC1_HUMAN,POLS_HUMAN,MARE2_HUMAN,CUL5_HUMAN,KS6B2_HUMAN,STA13_HUMAN
14	Males	GO:0016477	4,5	cell migration	0.0006241	E	CD24_HUMAN,RRAS2_HUMAN,MYH9_HUMAN,ACVR1_HUMAN,COIA1_HUMAN,SEM3B_HUMAN,NOG1_HUMAN,GRDN_HUMAN,THY1_HUMAN,CXCR4_HUMAN,LAMA5_HUMAN,NEXN_HUMAN,TOP2B_HUMAN,NRX3A_HUMAN,SLIT2_HUMAN,KLF7_HUMAN
2	Females	GO:0030154	4	cell differentiation	0.0001013	E	CRYAB_HUMAN,ITA8_HUMAN,PERP_HUMAN,BIM_HUMAN,EDNRB_HUMAN,ACES_HUMAN,ERCC3_HUMAN,ANGT_HUMAN,Q96AQ6_HUMAN,SRPK2_HUMAN,RND1_HUMAN,STMN1_HUMAN,REQU_HUMAN,PAPP2_HUMAN,DPYL5_HUMAN,PEG3_HUMAN,ROAA_HUMAN,DIAP2_HUMAN,FLNB_HUMAN,SEM6B_HUMAN,LST1_HUMAN,NEK6_HUMAN,ZN346_HUMAN,ROBO2_HUMAN,TGFB3_HUMAN,SLK_HUMAN,DIDO1_HUMAN,TWSG1_HUMAN,HG2A_HUMAN,DHC24_HUMAN,IFT81_HUMAN,CDN1C_HUMAN,OPA1_HUMAN,MYC_HUMAN,BFAR_HUMA…
4	Females	GO:0048468	3,5	cell development	0.0035192	E	CRYAB_HUMAN,PERP_HUMAN,BIM_HUMAN,EDNRB_HUMAN,ACES_HUMAN,ERCC3_HUMAN,ANGT_HUMAN,RND1_HUMAN,REQU_HUMAN,DPYL5_HUMAN,PEG3_HUMAN,ROAA_HUMAN,LST1_HUMAN,NEK6_HUMAN,ZN346_HUMAN,ROBO2_HUMAN,TGFB3_HUMAN,SLK_HUMAN,DIDO1_HUMAN,HG2A_HUMAN,DHC24_HUMAN,CDN1C_HUMAN,OPA1_HUMAN,MYC_HUMAN,BFAR_HUMAN,OTX2_HUMAN,PRL_HUMAN,MIB1_HUMAN,MBNL1_HUMAN,IFRD1_HUMAN,Q9NWB7_HUMAN,PA2G6_HUMAN,CH60_HUMAN,NRP2_HUMAN,ADA12_HUMAN,NE…
22	Males	GO:0032989	4,5	cellular structure morphogenesis	0.0088962	E	GAS7_HUMAN,DMAP1_HUMAN,RTN4R_HUMAN,PAPP2_HUMAN,MYH9_HUMAN,COIA1_HUMAN,IBP7_HUMAN,SEM3B_HUMAN,GRDN_HUMAN,MAP7_HUMAN,P53_HUMAN,THY1_HUMAN,CXCR4_HUMAN,MYH10_HUMAN,PARD3_HUMAN,MTPN_HUMAN,4F2_HUMAN,TOP2B_HUMAN,NRX3A_HUMAN,SLIT2_HUMAN,KLF7_HUMAN
23	Males	GO:0000902	5,6	cell morphogenesis	0.0088962	E	GAS7_HUMAN,DMAP1_HUMAN,RTN4R_HUMAN,PAPP2_HUMAN,MYH9_HUMAN,COIA1_HUMAN,IBP7_HUMAN,SEM3B_HUMAN,GRDN_HUMAN,MAP7_HUMAN,P53_HUMAN,THY1_HUMAN,CXCR4_HUMAN,MYH10_HUMAN,PARD3_HUMAN,MTPN_HUMAN,4F2_HUMAN,TOP2B_HUMAN,NRX3A_HUMAN,SLIT2_HUMAN,KLF7_HUMAN
21	Males	GO:0000904	4,6,7	cellular morphogenesis during differentiation	0.0080097	E	GAS7_HUMAN,RTN4R_HUMAN,COIA1_HUMAN,SEM3B_HUMAN,THY1_HUMAN,CXCR4_HUMAN,PARD3_HUMAN,TOP2B_HUMAN,NRX3A_HUMAN,SLIT2_HUMAN,KLF7_HUMAN
28	Males	GO:0048666	7,4,9,6	neuron development	0.0394899	E	GAS7_HUMAN,RTN4R_HUMAN,SEM3B_HUMAN,GNAQ_HUMAN,THY1_HUMAN,CXCR4_HUMAN,PARD3_HUMAN,TOP2B_HUMAN,NRX3A_HUMAN,SLIT2_HUMAN,KLF7_HUMAN
25	Males	GO:0048667	5,8,7,10	neuron morphogenesis during differentiation	0.0263368	E	GAS7_HUMAN,RTN4R_HUMAN,SEM3B_HUMAN,THY1_HUMAN,CXCR4_HUMAN,PARD3_HUMAN,TOP2B_HUMAN,NRX3A_HUMAN,SLIT2_HUMAN,KLF7_HUMAN
26	Males	GO:0048812	6,9,7,8,11,10	neurite morphogenesis	0.0263368	E	GAS7_HUMAN,RTN4R_HUMAN,SEM3B_HUMAN,THY1_HUMAN,CXCR4_HUMAN,PARD3_HUMAN,TOP2B_HUMAN,NRX3A_HUMAN,SLIT2_HUMAN,KLF7_HUMAN
3	Females	GO:0007399	5	nervous system development	0.0014434	E	ITA8_HUMAN,EDNRB_HUMAN,TSP1_HUMAN,ACES_HUMAN,METH_HUMAN,ANGT_HUMAN,RND1_HUMAN,STMN1_HUMAN,SPG7_HUMAN,DPYL5_HUMAN,SEM6B_HUMAN,LST1_HUMAN,ROBO2_HUMAN,Q9UHV5_HUMAN,ERBB3_HUMAN,TWSG1_HUMAN,MYPR_HUMAN,CDN1C_HUMAN,KCNQ2_HUMAN,OTX2_HUMAN,AHNK_HUMAN,MIB1_HUMAN,MBNL1_HUMAN,NRP2_HUMAN,NEB2_HUMAN,ALS2_HUMAN,SEPP1_HUMAN,CK5P2_HUMAN,ADA23_HUMAN,TOP2B_HUMAN,SH3G3_HUMAN,SEM4G_HUMAN
19	Males	GO:0006928	3,4	cell motility	0.0058795	E	NEO1_HUMAN,CD24_HUMAN,RRAS2_HUMAN,MYH9_HUMAN,ACVR1_HUMAN,COIA1_HUMAN,SEM3B_HUMAN,NOG1_HUMAN,GRDN_HUMAN,MMP12_HUMAN,THY1_HUMAN,CXCR4_HUMAN,LAMA5_HUMAN,NEXN_HUMAN,TOP2B_HUMAN,MKLN1_HUMAN,NRX3A_HUMAN,SLIT2_HUMAN,KLF7_HUMAN
7	Females	GO:0048513	4,5	organ development	0.0075322	E	PPARA_HUMAN,CRYAB_HUMAN,ITA8_HUMAN,HXA5_HUMAN,EDNRB_HUMAN,TSP1_HUMAN,ACES_HUMAN,OSTF1_HUMAN,ANGT_HUMAN,IBP4_HUMAN,FLNB_HUMAN,ROBO2_HUMAN,TGFB3_HUMAN,ERBB3_HUMAN,PGS2_HUMAN,FGFR1_HUMAN,TWSG1_HUMAN,HG2A_HUMAN,DHC24_HUMAN,K1C10_HUMAN,MMP2_HUMAN,PPHLN_HUMAN,OTX2_HUMAN,CO3A1_HUMAN,PRL_HUMAN,MIB1_HUMAN,PLOD1_HUMAN,MBNL1_HUMAN,IFRD1_HUMAN,AP2A_HUMAN,LUC7L_HUMAN,ADA12_HUMAN,CXA5_HUMAN,ALS2_HUMAN,SEPP1_HU…
1	Females	GO:0048731	4	system development	4.77548e-05	E	PPARA_HUMAN,CRYAB_HUMAN,ITA8_HUMAN,HXA5_HUMAN,EDNRB_HUMAN,TSP1_HUMAN,ACES_HUMAN,OSTF1_HUMAN,METH_HUMAN,ANGT_HUMAN,IBP4_HUMAN,RND1_HUMAN,STMN1_HUMAN,STAT6_HUMAN,SPG7_HUMAN,DPYL5_HUMAN,FLNB_HUMAN,SEM6B_HUMAN,LST1_HUMAN,ROBO2_HUMAN,Q9UHV5_HUMAN,TGFB3_HUMAN,ERBB3_HUMAN,PGS2_HUMAN,FGFR1_HUMAN,TWSG1_HUMAN,HG2A_HUMAN,DHC24_HUMAN,K1C10_HUMAN,MYPR_HUMAN,CDN1C_HUMAN,MMP2_HUMAN,KCNQ2_HUMAN,PPHLN_HUMAN,OTX2_…
27	Males	GO:0030334	6,5	regulation of cell migration	0.0329921	E	RRAS2_HUMAN,COIA1_HUMAN,NOG1_HUMAN,THY1_HUMAN,CXCR4_HUMAN,LAMA5_HUMAN,NEXN_HUMAN
11	Females	GO:0000278	4	mitotic cell cycle	0.0453747	E	SPC25_HUMAN,APC7_HUMAN,MPIP1_HUMAN,STAG2_HUMAN,GSPT1_HUMAN,STMN1_HUMAN,NEK6_HUMAN,BOREA_HUMAN,PPP5_HUMAN,ANC13_HUMAN,CDN1C_HUMAN,CCNK_HUMAN,NEB2_HUMAN,ANC1_HUMAN,POLS_HUMAN,MARE2_HUMAN,CUL5_HUMAN
5	Females	GO:0008104	4	protein localization	0.0035569	E	STXB5_HUMAN,APBP2_HUMAN,SC22A_HUMAN,BET1L_HUMAN,VPS41_HUMAN,ACES_HUMAN,GOSR1_HUMAN,AP1G1_HUMAN,VPS45_HUMAN,DPH3_HUMAN,RB11A_HUMAN,VP26B_HUMAN,RAB5C_HUMAN,COX18_HUMAN,VP13A_HUMAN,AP2A1_HUMAN,1433T_HUMAN,HG2A_HUMAN,CRY2_HUMAN,DHC24_HUMAN,RB22A_HUMAN,SYNG_HUMAN,HPS4_HUMAN,TI21L_HUMAN,SSRD_HUMAN,ANK3_HUMAN,NU188_HUMAN,CLH1_HUMAN,NUP93_HUMAN,SAR1A_HUMAN,LIN7A_HUMAN,SNX18_HUMAN,CH60_HUMAN,YIF1A_HUMAN,A…
8	Females	GO:0045184	3,4,5	establishment of protein localization	0.00772	E	STXB5_HUMAN,APBP2_HUMAN,SC22A_HUMAN,BET1L_HUMAN,VPS41_HUMAN,ACES_HUMAN,GOSR1_HUMAN,AP1G1_HUMAN,VPS45_HUMAN,DPH3_HUMAN,RB11A_HUMAN,VP26B_HUMAN,RAB5C_HUMAN,COX18_HUMAN,VP13A_HUMAN,AP2A1_HUMAN,1433T_HUMAN,HG2A_HUMAN,CRY2_HUMAN,RB22A_HUMAN,SYNG_HUMAN,HPS4_HUMAN,TI21L_HUMAN,SSRD_HUMAN,ANK3_HUMAN,NU188_HUMAN,CLH1_HUMAN,NUP93_HUMAN,SAR1A_HUMAN,LIN7A_HUMAN,SNX18_HUMAN,CH60_HUMAN,YIF1A_HUMAN,SNX10_HUMAN,T…
10	Females	GO:0015031	4,5,6	protein transport	0.0329376	E	STXB5_HUMAN,APBP2_HUMAN,SC22A_HUMAN,BET1L_HUMAN,VPS41_HUMAN,GOSR1_HUMAN,AP1G1_HUMAN,VPS45_HUMAN,RB11A_HUMAN,VP26B_HUMAN,RAB5C_HUMAN,VP13A_HUMAN,AP2A1_HUMAN,1433T_HUMAN,HG2A_HUMAN,CRY2_HUMAN,RB22A_HUMAN,SYNG_HUMAN,HPS4_HUMAN,TI21L_HUMAN,SSRD_HUMAN,ANK3_HUMAN,NU188_HUMAN,CLH1_HUMAN,NUP93_HUMAN,SAR1A_HUMAN,LIN7A_HUMAN,SNX18_HUMAN,CH60_HUMAN,YIF1A_HUMAN,SNX10_HUMAN,TLK1_HUMAN,STX1B_HUMAN,FAF1_HUMAN
9	Females	GO:0016192	4,5	vesicle-mediated transport	0.0081666	E	STXB5_HUMAN,CAP1_HUMAN,SC22A_HUMAN,VPS41_HUMAN,GOSR1_HUMAN,AP1G1_HUMAN,VPS45_HUMAN,TXLNA_HUMAN,RAB5C_HUMAN,VP13A_HUMAN,FCN2_HUMAN,STXB6_HUMAN,AP2A1_HUMAN,1433T_HUMAN,RB22A_HUMAN,SYNG_HUMAN,CLH1_HUMAN,SAR1A_HUMAN,CBL_HUMAN,RER1_HUMAN,MIB1_HUMAN,LIN7A_HUMAN,VAMP4_HUMAN,YIF1A_HUMAN,CLCN5_HUMAN,ALS2_HUMAN,STX1B_HUMAN,TPC6B_HUMAN
17	Males	GO:0009653	4,3	anatomical structure morphogenesis	0.0022698	E	TF7L1_HUMAN,GAS7_HUMAN,CD24_HUMAN,DMAP1_HUMAN,RTN4R_HUMAN,HXB5_HUMAN,PAPP2_HUMAN,MYH9_HUMAN,ELN_HUMAN,ACVR1_HUMAN,COIA1_HUMAN,PLAC1_HUMAN,EGLN_HUMAN,PGS2_HUMAN,FZD5_HUMAN,IBP7_HUMAN,SEM3B_HUMAN,GRDN_HUMAN,PESC_HUMAN,CO3A1_HUMAN,GNAQ_HUMAN,MAP7_HUMAN,P53_HUMAN,THY1_HUMAN,RFNG_HUMAN,PAX6_HUMAN,CXCR4_HUMAN,MYH10_HUMAN,PARD3_HUMAN,MTPN_HUMAN,4F2_HUMAN,GATA3_HUMAN,TOP2B_HUMAN,NRX3A_HUMAN,SLIT2_HUMAN,K…
16	Males	GO:0048518	4	positive regulation of biological process	0.0019561	E	TF7L1_HUMAN,KLF2_HUMAN,NEMO_HUMAN,CD24_HUMAN,CXA1_HUMAN,RHOA_HUMAN,B2L13_HUMAN,MASP1_HUMAN,NFYB_HUMAN,ITF2_HUMAN,IL11_HUMAN,RRAS2_HUMAN,SMAD5_HUMAN,EI24_HUMAN,NEK6_HUMAN,ACVR1_HUMAN,HBB_HUMAN,CO2_HUMAN,COIA1_HUMAN,PDIA3_HUMAN,TNFL4_HUMAN,DUS22_HUMAN,NCOA1_HUMAN,CD52_HUMAN,P53_HUMAN,THY1_HUMAN,TGM2_HUMAN,MAF_HUMAN,NPAS2_HUMAN,Q9ULC4_HUMAN,FIBB_HUMAN,GATA3_HUMAN,SLIT2_HUMAN,CACB3_HUMAN,NDKA_HUMAN,K…
12	Males	GO:0030154	4	cell differentiation	2.27971e-05	E	TF7L1_HUMAN,PSME4_HUMAN,BAG1_HUMAN,NEMO_HUMAN,GAS7_HUMAN,CD24_HUMAN,B2L13_HUMAN,BI1_HUMAN,ALBU_HUMAN,TOP1_HUMAN,AP3B1_HUMAN,IL11_HUMAN,RTN4R_HUMAN,HXB5_HUMAN,DLG5_HUMAN,ATN1_HUMAN,PAPP2_HUMAN,SMAD5_HUMAN,MYH9_HUMAN,FLNB_HUMAN,EI24_HUMAN,SH2B3_HUMAN,NEK6_HUMAN,PHLPP_HUMAN,ZN346_HUMAN,ACVR1_HUMAN,COIA1_HUMAN,PDIA3_HUMAN,DIDO1_HUMAN,FZD5_HUMAN,CLPT1_HUMAN,DUS22_HUMAN,SEM3B_HUMAN,HMGB1_HUMAN,TM2D1_HU…
13	Males	GO:0048523	5,4	negative regulation of cellular process	0.0006006	E	TF7L1_HUMAN,SMUF2_HUMAN,ZHX1_HUMAN,BAG1_HUMAN,GAS7_HUMAN,BI1_HUMAN,ALBU_HUMAN,ITF2_HUMAN,PER1_HUMAN,ZN496_HUMAN,DMAP1_HUMAN,IL11_HUMAN,DLG5_HUMAN,SPTB2_HUMAN,Q9H2H0_HUMAN,ARI5B_HUMAN,NFX1_HUMAN,Q8N6I1_HUMAN,ACVR1_HUMAN,COIA1_HUMAN,ADA10_HUMAN,IBP7_HUMAN,HMGB1_HUMAN,NOG1_HUMAN,LATS2_HUMAN,P53_HUMAN,TR10D_HUMAN,SASH1_HUMAN,PRLR_HUMAN,CDKN3_HUMAN,THY1_HUMAN,KLF11_HUMAN,ORC2_HUMAN,Q92681_HUMAN,ZHX2_H…
15	Males	GO:0048519	4	negative regulation of biological process	0.0016095	E	TF7L1_HUMAN,SMUF2_HUMAN,ZHX1_HUMAN,BAG1_HUMAN,GAS7_HUMAN,BI1_HUMAN,ALBU_HUMAN,ITF2_HUMAN,PER1_HUMAN,ZN496_HUMAN,DMAP1_HUMAN,IL11_HUMAN,DLG5_HUMAN,SPTB2_HUMAN,Q9H2H0_HUMAN,ARI5B_HUMAN,NFX1_HUMAN,Q8N6I1_HUMAN,ACVR1_HUMAN,COIA1_HUMAN,ADA10_HUMAN,IBP7_HUMAN,HMGB1_HUMAN,NOG1_HUMAN,LATS2_HUMAN,P53_HUMAN,TR10D_HUMAN,SASH1_HUMAN,PRLR_HUMAN,CDKN3_HUMAN,THY1_HUMAN,KLF11_HUMAN,ORC2_HUMAN,Q92681_HUMAN,ZHX2_H…
24	Males	GO:0016481	8,7	negative regulation of transcription	0.0097239	E	TF7L1_HUMAN,SMUF2_HUMAN,ZHX1_HUMAN,ITF2_HUMAN,PER1_HUMAN,ZN496_HUMAN,DMAP1_HUMAN,ARI5B_HUMAN,NFX1_HUMAN,Q8N6I1_HUMAN,HMGB1_HUMAN,KLF11_HUMAN,ORC2_HUMAN,ZHX2_HUMAN,HDAC5_HUMAN,CENPF_HUMAN
20	Males	GO:0045934	7,6	negative regulation of nucleobase, nucleoside, nucleotide and nucleic acid metabolic process	0.007957	E	TF7L1_HUMAN,SMUF2_HUMAN,ZHX1_HUMAN,ITF2_HUMAN,PER1_HUMAN,ZN496_HUMAN,DMAP1_HUMAN,ARI5B_HUMAN,NFX1_HUMAN,Q8N6I1_HUMAN,HMGB1_HUMAN,NOG1_HUMAN,KLF11_HUMAN,ORC2_HUMAN,ZHX2_HUMAN,HDAC5_HUMAN,CENPF_HUMAN
29	Males	GO:0031324	6,5	negative regulation of cellular metabolic process	0.0491827	E	TF7L1_HUMAN,SMUF2_HUMAN,ZHX1_HUMAN,ITF2_HUMAN,PER1_HUMAN,ZN496_HUMAN,DMAP1_HUMAN,ARI5B_HUMAN,NFX1_HUMAN,Q8N6I1_HUMAN,HMGB1_HUMAN,NOG1_HUMAN,KLF11_HUMAN,ORC2_HUMAN,ZHX2_HUMAN,HDAC5_HUMAN,CENPF_HUMAN
